# Supplementary material for: Genetic and phenotypic characterization of a hybrid zone between polyandrous Northern and Wattled Jacanas in Western Panama
Source: BMC Evol Biol. 2014 Nov 15;14:227. doi: 10.1186/s12862-014-0227-7 (PMC4237789; doi:10.1186/s12862-014-0227-7)
Supplement: Additional file 1: Table S1. — Specimen data, phenotype classification, genetic data, and hybrid index for Jacana museum specimens. [file 12862_2014_227_MOESM1_ESM.xlsx]

## Sheet: Sheet1
Additional File 1: Table S1. Data table. Specimen data, phenotype classification, genetic data, and hybrid index for Jacana museum specimens.
Museum Voucher Number	Country	Province	Location	Date Collected	Latitude	Longitude	Distance from Benedero	Sex	Mass	Phenotype	MtDNA	gadph allele 1	gadph allele 2	10551 allele 1	10551 allele 2	Hybrid Index
																Dorsal Coloration	Ventral Coloration	Facial Ornament	Individual Average
AMNH 389113	Costa Rica	Guanacaste	Bebedero	1922-02-18	10.37	-85.2	0	F	n/a	spinosa	n/a					0	0	0	0
AMNH 389116	Costa Rica	Guanacaste	Bebedero	2022-02-18	10.37	-85.2	0	F	n/a	spinosa	n/a					0	0.2	0	0.0666667
AMNH 389020	Costa Rica	Guanacaste	Miravalles	1922-04-09	10.75	-85.15	5.5	M	n/a	spinosa	n/a					specimen damaged	0.1	0	0.05
AMNH 389119	Costa Rica	Guanacaste	Miravalles	1922-04-09	10.75	-85.15	5.5	M	n/a	spinosa	n/a					0	0.1	0	0.0333333
AMNH 389121	Costa Rica	Guanacaste	Miravalles	2022-04-09	10.75	-85.15	5.5	F	n/a	spinosa	n/a					0	0.1	0	0.0333333
AMNH 443814	Costa Rica	Heredia	San Isidro	1917-06-01	9.37	-83.69	166.1	F	n/a	spinosa	n/a					0	0	0	0
AMNH 443816	Costa Rica	Heredia	San Isidro	1917-06-01	9.37	-83.69	166.1	F	n/a	spinosa	n/a					0	0	0	0
AMNH 354692	Panama	Chiriqui	Bugaba	1903-10-04	8.48333	-82.6167	284.2	M	n/a	spinosa	n/a					0	0	0	0
AMNH 734821	Panama	Chiriqui	Bugaba	1905-03-17	8.48333	-82.6167	284.2	M	n/a	spinosa	n/a					0	0.1	0	0.0333333
STRIBC 101	Panama	Chiriqui	Palo Grande	1994-06-22	8.33	-82.62	286.1	M	n/a	imm	n/a					n/a	n/a	n/a	n/a
STRIBC 102	Panama	Chiriqui	Palo Grande	1994-06-22	8.33	-82.62	286.1	n/a	n/a	spinosa	n/a					0	0.02	0	0.00666667
STRIBC 103	Panama	Chiriqui	Palo Grande	1994-06-22	8.33	-82.62	286.1	n/a	n/a	spinosa	n/a					0	0.04	0.04	0.0266667
STRIBC 104	Panama	Chiriqui	Palo Grande	1994-06-22	8.33	-82.62	286.1	M	n/a	spinosa	n/a					0.02	0.04	0.02	0.0266667
STRIBC 106	Panama	Chiriqui	Palo Grande	n/a	8.33	-82.62	286.1	n/a	n/a	spinosa	n/a					0	0.02	0	0.00666667
STRIBC 107	Panama	Chiriqui	Palo Grande	1994-06-22	8.33	-82.62	286.1	M	n/a	imm	n/a					n/a	n/a	n/a	n/a
STRIBC 108	Panama	Chiriqui	Palo Grande	n/a	8.33	-82.62	286.1	M	n/a	spinosa	n/a					0	0.12	0	0.04
STRIBC 110	Panama	Chiriqui	Palo Grande	1994-06-22	8.33	-82.62	286.1	F	n/a	hybrid	n/a					0.14	0.45	0.56	0.383333
STRIBC MJM8245	Panama	Chiriqui	Orillas del Rio	2011-02-27	8.35918	-82.5164	295.3	F	150.2	spinosa	spinosa			G	G	0	0.06	0	0.02
STRIBC MJM8246	Panama	Chiriqui	Orillas del Rio	2011-02-27	8.35918	-82.5164	295.3	M	91.3	hybrid	spinosa			G	G	0	0.68	0.2	0.293333
STRIBC MJM8247	Panama	Chiriqui	Orillas del Rio	2011-02-27	8.35918	-82.5164	295.3	F	143.6	mostly spinosa	spinosa			G	G	0	0.26	0.04	0.1
STRIBC MJM8248	Panama	Chiriqui	Orillas del Rio	2011-02-27	8.35918	-82.5164	295.3	M	86.5	spinosa	spinosa			G	G	0	0.22	0.02	0.08
STRIBC MJM8249	Panama	Chiriqui	Orillas del Rio	2011-02-27	8.35918	-82.5164	295.3	M	76.4	imm	spinosa					n/a	n/a	n/a	n/a
STRIBC MJM8237	Panama	Chiriqui	Playa Hermosa	2011-02-27	8.29668	-82.167	333.7	M	74	spinosa	spinosa					0	0.08	0	0.0266667
STRIBC MJM8238	Panama	Chiriqui	Playa Hermosa	2011-02-27	8.29668	-82.167	333.7	M	80.7	spinosa	spinosa	C	C	G	G	0.04	0.12	0	0.0533333
STRIBC MJM8287	Panama	Chiriqui	Las Lajas	2011-03-04	8.1771	-81.8699	366.4	F	148.5	spinosa	spinosa					0	0.02	0	0.00666667
STRIBC MJM8288	Panama	Chiriqui	Las Lajas	2011-03-04	8.1771	-81.8699	366.4	M	91.6	mostly spinosa	spinosa	C	C	G	G	0	0.3	0	0.1
STRIBC MJM8289	Panama	Chiriqui	Las Lajas	2011-03-04	8.1771	-81.8699	366.4	M	90.5	mostly spinosa	spinosa	C	C	G	G	0.02	0.28	0	0.1
STRIBC MJM8290	Panama	Chiriqui	Las Lajas	2011-03-04	8.1771	-81.8699	366.4	F	169.4	spinosa	spinosa			G	G	0	0.1	0	0.0333333
STRIBC MJM8291	Panama	Chiriqui	Las Lajas	2011-03-04	8.1771	-81.8699	366.4	M	99.2	mostly spinosa	n/a	C	C	G	G	0	0.32	0.04	0.12
STRIBC MJM8292	Panama	Chiriqui	Las Lajas	2011-03-04	8.1771	-81.8699	366.4	M	84.7	spinosa	spinosa	C	C	G	G	0	0.1	0	0.0333333
STRIBC MJM8293	Panama	Chiriqui	Las Lajas	2011-03-04	8.1771	-81.8699	366.4	M	98.6	spinosa	spinosa					0.02	0.22	0	0.08
STRIBC 105	Panama	Chiriqui	Las Lajas	1994-06-20	8.1771	-81.8699	366.4	n/a	n/a	spinosa	n/a					0	0.1	0	0.0333333
STRIBC 109	Panama	Chiriqui	Las Lajas	1994-06-20	8.1771	-81.8699	366.4	M	n/a	hybrid	n/a					0.12	0.46	0.44	0.34
STRIBC 114	Panama	Chiriqui	Las Lajas	1994-06-20	8.1771	-81.8699	366.4	F	n/a	hybrid	n/a					0.18	0.68	0.5	0.453333
STRIBC 117	Panama	Chiriqui	Las Lajas	1994-06-20	8.1771	-81.8699	366.4	n/a	n/a	hybrid	n/a					0.1	0.95	0.5	0.516667
USNM 460612	Panama	Chiriqui	Las Lajas	1956-02-25	8.1771	-81.8699	366.4	F	n/a	jacana	n/a					0.8	1	1	0.933333
USNM 460613	Panama	Chiriqui	Las Lajas	1956-02-25	8.1771	-81.8699	366.4	F	n/a	spinosa	n/a					0	0.1	0	0.0333333
USNM 460616	Panama	Chiriqui	Las Lajas	1956-02-22	8.1771	-81.8699	366.4	F	n/a	spinosa	n/a					0	0.2	0.025	0.075
USNM 460617	Panama	Chiriqui	Las Lajas	1956-02-24	8.1771	-81.8699	366.4	M	n/a	spinosa	n/a					0	0.05	0	0.0166667
AMNH 182612	Panama	Chiriqui	Remedios	1924-03-24	8.23333	-81.85	368.6	F	n/a	mostly spinosa	n/a					0.2	0.1	0	0.1
AMNH 182613	Panama	Chiriqui	Remedios	1924-03-24	8.23333	-81.85	368.6	F	n/a	mostly spinosa	n/a					0.3	0.2	0	0.166667
AMNH 182614	Panama	Chiriqui	Remedios	1924-03-25	8.23333	-81.85	368.6	F	n/a	hybrid	n/a					0.3	0.6	0	0.3
STRIBC MJM7744	Panama	Chiriqui/Veraguas	Rio Tabasara Delta	2011-01-13	8.06042	-81.6397	391.7	F	168	spinosa	spinosa	C	C	G	G	0	0	0	0
STRIBC MJM7745	Panama	Chiriqui/Veraguas	Rio Tabasara Delta	2011-01-13	8.06042	-81.6397	391.7	M	88	mostly jacana	jacana	C	T	A	A	0.54	0.98	1	0.84
STRIBC MJM7746	Panama	Chiriqui/Veraguas	Rio Tabasara Delta	2011-01-13	8.06042	-81.6397	391.7	M	94	imm	spinosa	C	C	G	G	n/a	n/a	n/a	n/a
STRIBC MJM7757	Panama	Chiriqui/Veraguas	Rio Tabasara Delta	2011-01-14	8.05353	-81.6345	392.3	M	73.6	imm	spinosa					n/a	n/a	n/a	n/a
STRIBC MJM7758	Panama	Chiriqui/Veraguas	Rio Tabasara Delta	2011-01-14	8.05353	-81.6345	392.3	M	91.6	spinosa	spinosa					0	0.18	0	0.06
STRIBC MJM7760	Panama	Chiriqui/Veraguas	Rio Tabasara Delta	2011-01-14	8.06042	-81.6397	391.7	M	81.6	spinosa	spinosa	C	C	G	G	0.02	0	0.02	0.0133333
STRIBC MJM7761	Panama	Chiriqui/Veraguas	Rio Tabasara Delta	2011-01-14	8.06042	-81.6397	391.7	M	94.7	mostly spinosa	spinosa	C	C	G	G	0	0.42	0.06	0.16
STRIBC MJM7762	Panama	Chiriqui/Veraguas	Rio Tabasara Delta	2011-01-14	8.06042	-81.6397	391.7	M	69.6	imm	spinosa	C	C	G	G	n/a	n/a	n/a	n/a
STRIBC MJM7763	Panama	Chiriqui/Veraguas	Rio Tabasara Delta	2011-01-14	8.06042	-81.6397	391.7	F	116.1	imm	jacana	C	T	G	A	n/a	n/a	n/a	n/a
STRIBC 115	Panama	Chiriqui/Veraguas	Rio Tabasara Delta	1994-06-21	8.06042	-81.6397	391.7	F	164	hybrid	n/a					0.14	0.72	0.7	0.52
STRI MJM7659	Panama	Veraguas	La Bramona	2010-12-31	8.05668	-81.6164	394.3	F	147	spinosa	spinosa					0	0.08	0.04	0.04
STRI MJM7660	Panama	Veraguas	La Bramona	2010-12-31	8.05668	-81.6164	394.3	M	84	mostly jacana	jacana	C	C	G	G	0.72	0.96	1	0.893333
STRI MJM7661	Panama	Veraguas	La Bramona	2010-12-31	8.05668	-81.6164	394.3	M	100	mostly spinosa	spinosa	C	T	G	G	0.02	0.2	0.36	0.193333
STRI MJM7662	Panama	Veraguas	La Bramona	2010-12-31	8.05668	-81.6164	394.3	F	103	imm	spinosa			G	G	n/a	n/a	n/a	n/a
STRI MJM7663	Panama	Veraguas	La Bramona	2010-12-31	8.05668	-81.6164	394.3	F	99	imm	spinosa					n/a	n/a	n/a	n/a
STRI MJM7664	Panama	Veraguas	La Bramona	2010-12-31	8.05668	-81.6164	394.3	F	134	jacana	jacana					0.98	1	1	0.993333
STRI MJM7665	Panama	Veraguas	La Bramona	2010-12-31	8.05668	-81.6164	394.3	M	96	hybrid	spinosa	C	C	G	A	0.08	0.7	0.16	0.313333
STRI MJM7666	Panama	Veraguas	La Bramona	2010-12-31	8.05668	-81.6164	394.3	M	82	mostly spinosa	spinosa	C	C			0	0.26	0.04	0.1
STRI MJM7743	Panama	Veraguas	La Bramona	2011-01-13	8.05668	-81.6164	394.3	M	90	hybrid	spinosa	C	C	G	A	0.02	0.56	0.32	0.3
STRI MJM7751	Panama	Veraguas	La Bramona	2011-01-14	8.05668	-81.6164	394.3	M	89	hybrid	spinosa	C	C			0.02	0.18	0.6	0.266667
STRI MJM7752	Panama	Veraguas	La Bramona	2011-01-14	8.05668	-81.6164	394.3	M	89	hybrid	spinosa	C	T	G	A	0	0.42	0.48	0.3
STRIBC 111	Panama	Veraguas	La Bramona	1994-06-21	8.05668	-81.6164	394.3	M	n/a	jacana	n/a					0.94	0.94	0.98	0.953333
STRIBC MJM8430	Panama	Veraguas	Jorones	2011-04-21	8.01987	-81.5537	401.2	F	144	spinosa	spinosa			G	G	0.04	0.18	0	0.0733333
USNM 458434	Panama	Veraguas	El Zapotillo	1955-03-19	8.00147	-81.5171	405.3	F	n/a	mostly spinosa	n/a					0.05	0.25	0.1	0.133333
USNM 458435	Panama	Veraguas	El Zapotillo	1955-03-19	8.00147	-81.5171	405.3	M	n/a	mostly jacana	n/a					0.7	1	0.8	0.833333
STRIBC MJM8431	Panama	Veraguas	El Espino	2011-04-24	8.0568	-81.375	420.8	M	82	jacana	jacana			G	A	0.84	0.96	1	0.933333
STRIBC MJM8837	Panama	Veraguas	Tolica	2012-02-12	7.97122	-81.2942	429.7	M	90	jacana	jacana	C	C	G	A	0.9	1	1	0.966667
STRIBC MJM8838	Panama	Veraguas	La Corocita	2012-02-12	8.08042	-81.0661	454.8	M	93	jacana	jacana	C	C	A	A	0.8	1	1	0.933333
STRIBC MJM8839	Panama	Veraguas	La Corocita	2012-02-12	8.08042	-81.0661	454.8	F	143	jacana	jacana	C	C	A	A	0.9	1	1	0.966667
USNM 400118	Panama	Herrera	El Rincon	1948-03-01	8.11667	-80.6167	504.3	F	n/a	mostly jacana	n/a					0.65	0.95	0.85	0.816667
USNM 400186	Panama	Herrera	El Rincon	1948-03-01	8.11667	-80.6167	504.3	M	n/a	mostly jacana	n/a					0.55	0.95	0.9	0.8
USNM 400190	Panama	Herrera	El Rincon	1948-03-06	8.11667	-80.6167	504.3	F	n/a	mostly jacana	n/a					0.65	1	1	0.883333
USNM 536642	Panama	Herrera	El Rincon	1963-02-23	8.11667	-80.6167	504.3	F	n/a	mostly jacana	n/a					0.9	1	0.75	0.883333
STRIBC MJM8159	Panama	Colon	Coclecito	2011-02-18	8.81303	-80.5482	511.8	F	139.9	jacana	jacana			A	A	1	1	1	1
STRIBC MJM8160	Panama	Colon	Coclecito	2011-02-18	8.81303	-80.5482	511.8	M	88.1	jacana	jacana			A	A	1	1	0.98	0.993333
STRIBC MJM5148	Panama	Herrera	Cenegon del Mangle	2008-09-13	8.05024	-80.5001	514.8	F	174	jacana	n/a					0.88	0.98	1	0.953333
AMNH 247074	Panama	Cocle	Aguadulce	1925-09-26	8.25	-80.55	515.6	F	n/a	jacana	n/a					1	1	1	1
STRIBC MJM8818	Panama	Cocle	Aguadulce	2012-02-02	8.21533	-80.5133	515.6	F	125	jacana	jacana	C	C	A	A	0.95	1	1	0.983333
STRIBC MJM8819	Panama	Cocle	Aguadulce	2012-02-02	8.21533	-80.5133	515.6	F	137	jacana	jacana	C	T	A	A	0.85	0.95	1	0.933333
STRIBC MJM8827	Panama	Cocle	Aguadulce	2012-02-03	8.21533	-80.5133	515.6	M	88	jacana	jacana	C	C	A	A	1	1	1	1
STRIBC MJM8828	Panama	Cocle	Aguadulce	2012-02-03	8.21533	-80.5133	515.6	F	123	jacana	jacana	C	T			1	1	1	1
STRIBC MJM8829	Panama	Cocle	Aguadulce	2012-02-03	8.21533	-80.5133	515.6	M	91	jacana	jacana	T	T			0.95	0.95	1	0.966667
STRIBC MJM8830	Panama	Cocle	Aguadulce	2012-02-03	8.21533	-80.5133	515.6	F	113	imm	jacana					n/a	n/a	n/a	n/a
STRIBC MJM8776	Panama	Cocle	Puerto El Gago	2012-01-29	8.37572	-80.4369	524.1	F	140	mostly jacana	jacana					0.65	0.9	1	0.85
AMNH 824852	Panama	Colon	Gamboa	1916-01-01	9.11667	-79.7167	603.3	F	n/a	jacana	n/a					1	1	1	1
STRIBC 112	Panama	Colon	Gamboa	1994-06-24	9.11667	-79.7167	603.3	F	n/a	jacana	n/a					1	1	1	1
STRIBC 113	Panama	Colon	Gamboa	1994-06-24	9.11667	-79.7167	603.3	M	n/a	jacana	n/a					0.96	0.98	1	0.98
AMNH 734823	Panama	Panama	Tocumen	n/a	9.08333	-79.3833	640	M	n/a	jacana	n/a					1	1	1	1
AMNH 734824	Panama	Panama	Tocumen	Mar 1899	9.08333	-79.3833	640	M	n/a	jacana	n/a					1	1	1	1
AMNH 734825	Panama	Panama	Tocumen	Mar 1899	9.08333	-79.3833	640	M	n/a	jacana	n/a					1	1	1	1
STRIBC MJM8401	Panama	Panama	Tocumen	2011-03-03	9.08333	-79.3833	640	F	123	jacana	n/a					1	1	1	1
STRIBC MJM8402	Panama	Panama	Tocumen	2011-03-03	9.08333	-79.3833	640	F	110	imm	n/a					n/a	n/a	n/a	n/a
STRIBC MJM8346	Panama	Darien	Aruza Abajo	2011-03-21	8.36125	-77.9491	797.9	F	118.6	jacana	n/a					1	1	1	1
STRIBC MJM8347	Panama	Darien	Aruza Abajo	2011-03-21	8.36125	-77.9491	797.9	F	118.9	imm	n/a					n/a	n/a	n/a	n/a
STRIBC MJM8348	Panama	Darien	Aruza Abajo	2011-03-21	8.36125	-77.9491	797.9	F	125.8	jacana	jacana			G	A	0.95	1	1	0.983333
STRIBC MJM7852	Panama	Darien	Aruza Abajo	2011-01-27	8.36125	-77.9476	797.9	F	136.9	jacana	jacana					1	1	1	1
STRIBC MJM7854	Panama	Darien	Aruza Abajo	2011-01-27	8.36125	-77.9476	797.9	M	79.7	imm	jacana			A	A	n/a	n/a	n/a	n/a
STRIBC MJM7858	Panama	Darien	Aruza Abajo	2011-01-27	8.36125	-77.9476	797.9	M	88.4	imm	jacana	T	T			n/a	n/a	n/a	n/a
STRIBC MJM7957	Panama	Darien	Aruza Abajo	2011-01-30	8.36125	-77.9476	797.9	n/a	n/a	jacana	jacana					n/a	n/a	n/a	n/a
STRIBC MJM7958	Panama	Darien	Aruza Abajo	2011-01-30	8.36125	-77.9476	797.9	M	89	jacana	jacana					1	1	1	1
STRIBC MJM8344	Panama	Chiriqui	Aruza Abajo	2011-03-21	8.36125	-77.9476	797.9	M	84.6	jacana	jacana			A	A	1	1	1	1
STRIBC MJM8345	Panama	Darien	Aruza Abajo	2011-03-21	8.36125	-77.9476	797.9	M	87.8	jacana	jacana	T	T			0.94	0.96	1	0.966667
STRIBC MJM8349	Panama	Darien	Aruza Abajo	2011-03-21	8.34893	-77.9476	797.9	M	84.6	jacana	n/a	T	T			1	1	1	1
STRIBC MJM8350	Panama	Darien	Aruza Abajo	2011-03-21	8.34893	-77.9476	797.9	F	134	jacana	jacana			A	A	n/a	n/a	n/a	n/a
STRIBC MJM8351	Panama	Darien	Aruza Abajo	2011-03-21	8.34893	-77.9476	797.9	F	133.3	jacana	n/a					0.98	1	1	0.993333
STRIBC MJM8352	Panama	Darien	Aruza Abajo	2011-03-21	8.34893	-77.9476	797.9	M	90.8	jacana	n/a					1	1	1	1
AMNH 132956	Colombia	Atlantico	Barranquilla	1915-03-25	10.96	-74.8	1144.2	F	n/a	jacana	n/a					1	1	1	1
AMNH 132959	Colombia	Atlantico	Barranquilla	1915-03-28	10.96	-74.8	1144.2	F	n/a	jacana	n/a					1	1	1	1
AMNH 132960	Colombia	Atlantico	Barranquilla	1915-03-24	10.96	-74.8	1144.2	F	n/a	jacana	n/a					1	1	1	1
AMNH 45412	Colombia	Atlantico	Barranquilla	n/a	10.96	-74.8	1144.2	n/a	n/a	jacana	n/a					1	1	1	1
AMNH 121425	Colombia	Antioquia	Puerto Berrio	Jan - Apr 1913	6.49	-74.4	1188.3	n/a	n/a	jacana	n/a					1	1	1	1
AMNH 121426	Colombia	Antioquia	Puerto Berrio	n/a	6.49	-74.4	1188.3	F	n/a	jacana	n/a					1	1	1	1
AMNH 45414	Colombia	Magdalena	St. Marta	n/a	11.24	-74.21	1209.2	n/a	n/a	jacana	n/a					1	1	1	1
AMNH 734832	Colombia	Distrito Capital	Bogota	1905-03-03	4.6	-74.08	1223.5	n/a	n/a	jacana	n/a					1	1	1	1
