# Supplementary material for: Genetic and phenotypic characterization of a hybrid zone between polyandrous Northern and Wattled Jacanas in Western Panama
Source: BMC Evol Biol. 2014 Nov 15;14:227. doi: 10.1186/s12862-014-0227-7 (PMC4237789; doi:10.1186/s12862-014-0227-7)
Supplement: Additional file 4: Table S2. — BioClim environmental parameters for J. spinosa and J. jacana occurrence points. [file 12862_2014_227_MOESM4_ESM.xlsx]

## Sheet: Sheet1
Additional File Table S2. BioClim environmental parameters for J. spinosa and J. jacana occurrence points.
BioClim Layer	Environmental Parameter	mean J. spinosa occurrence points	mean J. jacana occurrence points	P-value, t-test	Significant at Bonferroni corrected alpha = 0.0033
BioClim1	Annual Mean Temperature	249.41	240.488	0.0010621	YES
BioClim2	Mean Diurnal Range	110.904	105.207	0.00174124	YES
BioClim3	Isothermality	67.8912	70.6463	0.00487574	--
BioClim4	Temperature Seasonality	1676.7	1475.44	0.0664565	--
BioClim5	Max Temperature of Warmest Month	330.397	317.175	< 0.00001	YES
BioClim6	Min Temperature of Coldest Month	164.699	162.984	0.69091	--
BioClim8	Mean Temperature of Wettest Quarter	259.071	247.748	1.00774e-05	YES
BioClim9	Mean Temperature of Driest Quarter	241.724	227.699	0.000103212	YES
BioClim10	Mean Temperature of Warmest Quarter	268.213	257.407	< 0.00001	YES
BioClim11	Mean Temperature of Coldest Quarter	226.113	220.439	0.122376	--
BioClim13	Precipitation of Wettest Month	324.218	243.423	< 0.00001	YES
BioClim14	Precipitation of Driest Month	32.4812	41.1748	0.0143713	--
BioClim15	Precipitation Seasonality	75.523	54.8171	< 0.00001	YES
BioClim18	Precipitation of Warmest Quarter	441.188	386.581	0.00289453	YES
BioClim19	Precipitation of Coldest Quarter	309.084	348.321	0.238124	--
